# Supplementary material for: The Vaginal Microbiome: Associations with Vaginal pH, Menopause and Metabolic Parameters
Source: Microorganisms. 2025 Jun 5;13(6):1317. doi: 10.3390/microorganisms13061317 (PMC12195170; doi:10.3390/microorganisms13061317)
Supplement: Supplementary file 1 [file microorganisms-13-01317-s001.zip]

Archive with 1 entries (1 files):
- microorganisms-3630996-supplementary.pdf
